# Supplementary material for: Inflammatory Biomarkers for Thrombotic Risk Assessment in Multiple Myeloma Patients on IMiD/aCD38-Based Regimens: Insights from a Prospective Observational Study
Source: Biomolecules. 2025 Oct 31;15(11):1533. doi: 10.3390/biom15111533 (PMC12650601; doi:10.3390/biom15111533)
Supplement: Supplementary file 1 [file biomolecules-15-01533-s001.zip]

Archive with 1 entries (1 files):
- biomolecules-3877456-supplementary.pdf
